# Supplementary material for: Lung-derived soluble factors support stemness/plasticity and metastatic behaviour of breast cancer cells via the FGF2-DACH1 axis
Source: Clin Exp Metastasis. 2024 Apr 6;41(5):717–31. doi: 10.1007/s10585-024-10284-4 (PMC11499378; doi:10.1007/s10585-024-10284-4)
Supplement: Supplementary file 1 — Supplementary Material 1 [file 10585_2024_10284_MOESM1_ESM.xlsx]

## Sheet: Sheet1
		BM1	BM2	BM3	TN1	TN2	TN3	TB1	TB2	TB2
Target Name	Position	Control Group	Control Group	Control Group	Test Group 1	Test Group 1	Test Group 1	Test Group 2	Test Group 2	Test Group 2
ABCB5	A01	35.0954	Undetermined	Undetermined	34.8148	Undetermined	Undetermined	Undetermined	35.5289	Undetermined
ABCG2	A02	29.6888	29.9372	29.4173	29.01	27.7714	28.9005	29.3893	28.9938	28.8389
ALCAM	A03	25.3718	25.3094	24.5941	24.4457	24.1381	25.2218	24.9822	24.9229	25.2958
ALDH1A1	A04	31.8433	31.8936	32.3661	35.5167	34.25	34.8288	35.1189	34.8833	35.5715
ATM	A05	26.7414	26.451	26.854	26.0503	26.4755	27.3968	26.2582	26.3592	27.0777
ATXN1	A06	30.1588	28.8413	28.8519	30.2873	28.8883	29.4777	28.1456	29.6077	28.0894
AXL	A07	26.5059	25.9945	25.8021	25.5537	24.9738	25.6995	26.3111	25.8267	26.2875
BMI1	A08	24.0792	23.6013	23.516	25.0449	23.5994	23.9978	23.7859	23.85	24.2297
BMP7	A09	35.5883	35.4308	35.3968	Undetermined	35.431	35.3321	Undetermined	Undetermined	34.781
CD24	A10	24.9834	26.291	26.2245	26.2833	25.6532	27.7838	27.2341	27.291	28.2393
CD34	A11	35.5224	35.5613	35.5061	Undetermined	34.8104	36.9128	Undetermined	34.8249	Undetermined
CD38	A12	34.5336	35.2877	34.1968	33.9013	34.8188	Undetermined	35.0094	Undetermined	Undetermined
CD44	B01	22.5769	21.9647	21.6611	21.0085	20.3845	21.4269	21.2135	20.7264	21.4236
CHEK1	B02	27.0844	26.3598	25.9899	25.8337	25.1464	26.4987	26.0768	25.7874	26.1784
DACH1	B03	32.2825	31.6797	31.9881	31.7714	32.0606	32.266	31.7719	33.2303	35.4861
DDR1	B04	24.9596	24.4453	24.3907	23.8707	23.3874	24.517	24.2817	24.0482	25.4122
DKK1	B05	25.2389	25.3764	25.0495	27.3493	26.0081	26.97	27.7011	27.4329	28.0628
DLL1	B06	33.2242	31.3399	31.7221	33.5197	31.5036	33.0353	33.8761	34.9415	35.4843
DLL4	B07	31.4015	30.9405	31.5721	31.9125	28.9611	31.7576	32.2352	31.7591	32.6788
DNMT1	B08	27.0907	26.1847	26.2763	26.9645	24.9683	26.0114	27.0776	25.9635	26.2197
EGF	B09	33.4148	33.3716	32.6307	31.3279	31.6872	33.1577	31.7967	31.6925	33.2068
ENG	B10	26.9167	25.9871	26.3197	26.0146	25.9802	26.5251	26.3034	26.3315	27.069
EPCAM	B11	21.7035	21.9772	21.5668	22.0825	21.4163	22.518	22.2209	21.987	22.1799
ERBB2	B12	27.5174	27.327	27.2684	27.6288	27.8909	27.9965	28.047	28.2598	28.9375
ETFA	C01	22.2307	21.9104	21.3177	21.8301	21.2408	22.3184	21.8376	21.7858	22.0692
FGFR2	C02	27.2179	27.1087	28.3237	29.1522	28.9444	29.7641	29.6814	29.6467	30.7067
FLOT2	C03	24.8147	24.9502	24.9599	24.2391	24.6585	25.1154	24.8163	25.052	25.8708
FOXA2	C04	35.0887	34.6329	34.7107	35.2853	32.6944	34.3944	35.1749	34.594	35.4394
FOXP1	C05	28.8216	28.2453	28.3612	28.6031	27.0779	28.6736	28.6484	28.5393	29.2938
FZD7	C06	29.39	29.2974	29.251	27.9482	28.288	28.7303	28.135	28.914	29.3648
GATA3	C07	Undetermined	28.4012	28.693	38.0762	29.2953	30.2919	35.4042	35.5875	30.0651
GSK3B	C08	24.5767	24.3234	23.9741	23.9689	23.4349	24.6467	23.7885	23.8406	24.1375
HDAC1	C09	24.0694	23.8535	23.7333	23.7664	23.1754	24.3475	23.9575	23.9598	24.3953
ID1	C10	21.2075	21.9396	21.9703	23.3837	24.0973	24.3674	24.5407	23.9757	24.2362
IKBKB	C11	25.4284	24.7658	26.0402	25.3459	25.0776	26.1628	25.432	25.4765	26.2998
CXCL8	C12	24.1516	22.3162	22.986	21.9465	20.3526	22.7297	22.2608	21.8072	22.4424
ITGA2	D01	25.6736	24.3408	24.6281	24.0015	23.3541	24.219	24.4229	24.2329	24.8482
ITGA4	D02	33.6653	34.7533	32.9895	32.7799	30.3257	32.8996	32.9907	32.5618	32.9411
ITGA6	D03	25.1723	24.8861	25.0027	24.0614	24.0454	24.8067	24.8388	24.8863	24.9645
ITGB1	D04	21.8634	21.9426	21.9137	22.1782	21.5592	22.7609	22.2473	22.3312	22.6547
JAG1	D05	26.9145	27.0722	27.0302	24.6501	24.7698	25.5436	24.76	25.2659	25.3613
JAK2	D06	28.9584	29.1477	29.2728	28.6797	29.217	30.2711	28.9704	29.244	30.042
KIT	D07	35.128	34.7735	Undetermined	Undetermined	Undetermined	Undetermined	Undetermined	Undetermined	Undetermined
KITLG	D08	30.1223	29.9357	29.729	29.2981	28.7558	28.9033	29.1261	29.0185	28.8418
KLF17	D09	32.2228	30.8816	30.9455	30.0786	30.4206	30.1147	30.3532	30.3395	31.1994
KLF4	D10	26.4513	28.0633	26.7689	27.4641	26.9369	27.0937	27.0769	27.6469	27.8436
LATS1	D11	26.1488	26.3677	26.7561	26.0073	25.9963	26.7007	26.1056	25.9548	26.9722
LIN28A	D12	30.9044	30.3667	31.193	29.9771	29.9794	30.8381	30.2824	30.0945	31.673
LIN28B	E01	34.2096	34.7213	34.5866	32.7686	32.9793	34.9034	34.3794	34.5307	35.1234
MAML1	E02	26.2279	25.7941	26.3645	25.8338	25.7738	26.3107	26.2597	26.4122	27.2363
MERTK	E03	32.2217	32.1798	32.5757	32.1577	32.057	33.9503	33.0006	33.5857	34.049
MS4A1	E04	Undetermined	Undetermined	Undetermined	Undetermined	Undetermined	Undetermined	Undetermined	Undetermined	Undetermined
MUC1	E05	26.3947	27.1931	27.3729	28.0579	28.1534	28.3392	27.4952	28.3897	28.962
MYC	E06	23.3625	23.3999	23.3909	23.2586	22.4462	23.6731	23.6053	23.4428	23.681
MYCN	E07	34.5307	30.3442	31.1012	35.5117	34.128	35.4012	34.2415	33.3959	35.391
NANOG	E08	30.7546	31.2226	32.4532	31.1242	32.3812	31.9881	30.9091	32.2699	32.418
NFKB1	E09	26.8995	26.6371	26.8727	26.3333	26.5654	27.0648	26.3788	26.889	27.3668
NOS2	E10	Undetermined	33.8378	35.4225	35.4314	34.8493	Undetermined	Undetermined	35.5193	Undetermined
NOTCH1	E11	32.2735	31.8576	31.9649	32.2918	30.0443	32.1012	31.2795	31.8764	32.0089
NOTCH2	E12	26.8941	26.8837	27.1101	26.7557	26.639	27.7181	26.5873	27.4395	26.9598
PECAM1	F01	30.2817	28.7935	28.1502	29.3987	28.763	28.9355	29.3716	28.9441	29.4133
PLAT	F02	27.8272	26.9938	28.2337	25.1299	24.2028	25.8893	24.9666	26.0684	26.4107
PLAUR	F03	23.5901	23.3484	23.2322	23.6927	22.9678	24.1601	23.8226	23.9779	24.4124
POU5F1	F04	29.9663	29.2108	30.3856	29.2487	29.2749	30.0546	29.3973	30.1264	31.1489
PROM1	F05	34.5992	35.2574	34.4578	32.3689	31.9779	32.1209	32.2909	31.8395	32.3388
PTCH1	F06	Undetermined	31.1651	31.4296	37.1121	34.4673	31.2768	31.0241	30.4235	31.3218
PTPRC	F07	Undetermined	Undetermined	35.4034	35.4484	35.6661	35.3933	Undetermined	35.6631	Undetermined
SAV1	F08	23.6013	23.6706	24.0155	23.7136	23.2932	24.4936	23.9327	24.4178	24.5713
SIRT1	F09	25.9729	25.9494	26.2819	25.7602	25.9377	26.7661	25.9834	26.0992	27.1279
SMO	F10	29.1838	28.9743	29.1749	30.2663	28.7155	30.791	30.9216	30.5578	31.4049
SNAI1	F11	27.3251	26.8086	27.2854	26.6698	27.0566	27.9542	27.2353	27.7471	27.9799
SOX2	F12	35.288	Undetermined	35.1662	35.6077	Undetermined	35.0831	35.1373	Undetermined	Undetermined
STAT3	G01	24.1851	24.6197	25.0282	24.2769	24.3133	24.9609	24.5629	24.7466	25.2253
TAZ	G02	25.1714	24.5863	25.4501	25.033	24.7656	25.5883	25.436	25.6186	26.3671
TGFBR1	G03	22.9604	23.1855	24.2923	24.345	24.3539	25.4888	24.7208	25.1167	25.8899
THY1	G04	35.5945	35.4292	Undetermined	Undetermined	34.7827	34.8422	35.3675	35.4315	Undetermined
TWIST1	G05	29.304	28.2458	27.6715	28.0058	28.3353	28.0769	28.3679	27.66	28.1101
TWIST2	G06	30.0356	28.9607	29.2411	27.9026	27.4135	28.1065	28.4148	28.0542	28.1053
WEE1	G07	25.5501	26.19	26.1868	25.279	25.0907	26.0123	25.4422	25.9073	26.1519
WNT1	G08	Undetermined	35.5355	34.5672	35.5946	33.9621	34.7984	Undetermined	35.5885	35.2616
WWC1	G09	26.1594	26.3087	27.1657	27.2242	26.2203	27.4211	27.2191	27.4292	27.8634
YAP1	G10	24.247	24.4102	24.8159	24.0617	23.9824	24.7073	24.1699	24.4574	25.2257
ZEB1	G11	33.9444	33.3804	33.9628	31.9651	32.9126	33.2098	32.1813	32.0073	32.9592
ZEB2	G12	29.1587	28.0589	28.629	29.1081	30.1352	29.0996	29.2402	29.3611	29.8239
ACTB	H01	20.0307	19.8723	20.2687	19.5476	19.0745	20.0212	19.9012	20.0328	20.3921
B2M	H02	22.3476	22.048	22.7402	22.0924	21.1711	22.4396	21.7424	21.8301	22.3546
GAPDH	H03	19.2058	18.9252	19.297	19.1424	19.3862	19.6113	19.2902	19.5947	19.891
HPRT1	H04	26.4384	26.3752	26.6935	25.6718	24.9866	26.3677	25.7923	25.7921	25.9466
RPLP0	H05	19.2181	18.9313	19.0919	18.86	19.1226	19.5614	18.945	19.3077	19.3514
HGDC	H06	Undetermined	Undetermined	Undetermined	Undetermined	Undetermined	38.0779	Undetermined	Undetermined	Undetermined
H07
H08
H09
H10
H11
H12
